# Supplementary material for: Insights into the Genital Microbiota of Women Who Experienced Fetal Death in Utero
Source: Microorganisms. 2023 Jul 25;11(8):1877. doi: 10.3390/microorganisms11081877 (PMC10456767; doi:10.3390/microorganisms11081877)
Supplement: Supplementary file 1 [file microorganisms-11-01877-s001.zip]

Archive with 3 entries (3 files):
- Supplementary Material Figures S1 & S2.pdf
- Table S1 Participant Metadata.csv
- Table S2 OTU Abundances.csv
